# Supplementary material for: Severe intraoperative bleeding predicts the risk of perioperative blood transfusion after robot-assisted radical prostatectomy
Source: J Robot Surg. 2021 Jun 15;16(2):463–71. doi: 10.1007/s11701-021-01262-z (PMC8960588; doi:10.1007/s11701-021-01262-z)
Supplement: Supplementary file 1 — Supplementary file1 (XLSX 10 KB) [file 11701_2021_1262_MOESM1_ESM.xlsx]

## Sheet: Table 3
Supplementary Table 1. Analysis of factors associated with the risk of intraoperative blood lost in patients undergoing robot assisted radical prostatectomy (n = 980)
	Correlation analysis	Univariate analysis (*)	Multivariate analysis (*)
Statistics	r (p - value)	RC (95% CI; p - value)	RC (95% CI; p - value)
Age	- 0,015 (0,643)
BMI	0,217 (< 0,0001)	22,297 (15,988 - 28,606; < 0,0001)	20,895 (14,656 - 26,994; < 0,0001)
PSA	0,082 (0,010)	3,620 (0,876 - 6,364; 0,010)	1,341 (-1,384 - 4,066; 0,334)
PV	0,094 (0,003)	1,720 (0,580 - 2,860; 0,003)	0,853 (-0,885 - 2,590; 0,336)
BPC	- 0,034 (0,290)
cT	0,059 (0,064)
cN	0,010 (0,752)
ISUP	0,014 (0,653)
PW	0,081 (0,011)	1,376 (0,310 - 2,443; 0,011)	- 0,267 (-1,926 - 1,353; 0,731)
ISUP	- 0,014 (0,659)
pT3	0,077 (0,015)	60,843 (11,704 - 109,982; 0,015)	25,963 (- 22,597 - 74,523; 0,294)
pN	0,056 (0,081)
PSM	0,076 (0,017)	56,160 (10,362 - 101,958; 0,016)	41,178 (-3,613 - 85,968; 0,072)
ePLND	- 0,056 (0,081)
NSS	- 0,027 (0,403)
HVS	- 0,076 (0,018)	- 49,087 (-89,671; - 8,504; 0,018)	29,650 (-12,349 - 71,649; 0,166)
OT	0,274 (< 0,0001)	1,642 (1,281 - 2,004; < 0,0001)	1,569 (1,173 - 1,965; < 0,0001)
Legend: r, Pearson's correlation coefficient; RC, regression coefficients; CI, confidence interval; (*), by linear regression; see also Table 1
