# Supplementary material for: Severe intraoperative bleeding predicts the risk of perioperative blood transfusion after robot-assisted radical prostatectomy
Source: J Robot Surg. 2021 Jun 15;16(2):463–71. doi: 10.1007/s11701-021-01262-z (PMC8960588; doi:10.1007/s11701-021-01262-z)
Supplement: Supplementary file 2 — Supplementary file2 (XLSX 10 KB) [file 11701_2021_1262_MOESM2_ESM.xlsx]

## Sheet: Table 4
Supplementary Table 2. Associations of blood lost with BMI and operating time
	Blood lost		Univariate analysis	Multivariate analysis
Statistics	mean (SD)	median (IQR)	Regression coefficients (95% CI)	Regression coefficients (95% CI)
BMI (kg/^2)
up to 24,9	323,5 (303,6)	250 (150 - 400)	Ref
25 through to 29,9	383,3 (292)	300 (200 - 500)	59,825 (17,338 - 102,317)	59,339 (17,949 - 100,729)
p - value			0.006	0.005
> 29,9	499,3 (441,3)	400 (250 - 600)	175,800 (109,307 - 242,292)	159,986 (95,076 - 224,897)
p - value			< 0,0001	< 0,0001
OT (minutes)
up to 170	300,5 (262,7)	200 (150 - 400)	Ref
between 171 up to 210	340,9 (213,4)	300 (162,5 - 470)	40,345 (13,975 - 94,666)
p - value			0.145
between 211 up to 245	352,3 (291,1)	300 (200 - 400)	51,760 (- 3,572 - 107,093)
p - value			0.067
> 245	507,7 (445,6)	400 (250 - 600)	207,212 (151,574 - 262,849)	170,140 (124,539 - 215,740)
p - value			< 0,0001	< 0,0001
