# Supplementary material for: Severe intraoperative bleeding predicts the risk of perioperative blood transfusion after robot-assisted radical prostatectomy
Source: J Robot Surg. 2021 Jun 15;16(2):463–71. doi: 10.1007/s11701-021-01262-z (PMC8960588; doi:10.1007/s11701-021-01262-z)
Supplement: Supplementary file 3 — Supplementary file3 (XLSX 10 KB) [file 11701_2021_1262_MOESM3_ESM.xlsx]

## Sheet: Table 1
Supplementary Table 3. Distribution of complications according to the Clavien-Dindo system (CDS) in 39 tranfused patients
Type of complications	Number of patients	CSD (1,2)	CDS (3a,3b)
N (%)	39	27 (69.2)	12 (30.8)
Anemia	21	21	0
Pelvic hematoma	11	2	9	Surgical dreinage was needed
Lymphocele	1	0	1	Surgical dreinage was needed
Ureteral injury	1	0	1	Ureteral stenting was needed
catheter re-placement	1	1	0
Occlusion	1	0	1	Laparotomy was needed
Infection	2	2	0
Arrhythmia	1	1	0
