# Supplementary material for: Severe intraoperative bleeding predicts the risk of perioperative blood transfusion after robot-assisted radical prostatectomy
Source: J Robot Surg. 2021 Jun 15;16(2):463–71. doi: 10.1007/s11701-021-01262-z (PMC8960588; doi:10.1007/s11701-021-01262-z)
Supplement: Supplementary file 4 — Supplementary file4 (XLSX 11 KB) [file 11701_2021_1262_MOESM4_ESM.xlsx]

## Sheet: Table 1
Supplementary Table 4. clinical characteristics if 39 tranfused patients according to of perioperative Clavien-Dindo complications score
	CSD (1,2)	CDS (3a,3b)	P-Value
N (%)	27 (69.2)	12 (30.8)
Age	65 (62-70)	68.5 (60.5-71)	0.582
BMI	25.7 (23.4-28.1)	24.7 (22.6-28.3)	0.330
PSA	6.2 (4.5-10)	6.9 (5.1-13.5)	0.438
PV	48 (23-55)	49.3 (31-60)	0.420
BPC	25 (17-36)	46.8 (25.4-57.5)	0.085
Pca risk classes
Low Risk	4 (14.8)	4 (33.3)	0.208
Intermediate risk	17 (63.0)	4 (33.3)
High Risk	6 (22.2)	4 (33.3)
ASA 1	2 (7.4)	0 (0.0)	0.373
ASA 2	22 (81.5)	9 (75.0)
ASA 3	3 (11.1)	3 (25.0)
biopsy ISUP ≤3	23 (85.2)	9 (75.0)	0.444
biopsy ISUP >3	4 (14.8)	3 (25.0)
Prostate weight (g)	51 (37.3-70.5)	57.5 (46.5-71.2)	0.212
operative time	240 (201.2-290)	234 (198.5-279.7)	0.425
blood loss	325 (243.7-550.0)	350 (100-750)	0.039
n of dissected lymph nodes	27 (20.7-31)	22 (20.2-38)	0.834
pathological ISUP ≤3	20 (74.1)	9 (75)	0.951
pathological ISUP >3	7 (25.9)	3 (25)
pT2	18 (66.7)	9 (75)	0.603
pT3	9 (33.3)	3 (25)
R0	16 (59.3)	7 (58.3)	0.957
R1	11 (40.7)	5 (41.7)
pN0	24 (88.9)	9 (75)	0.267
pN1	3 (11.1)	3 (25.0)
PLND no	11 (40.7)	4 (33.3)	0.662
PLND yes	16 (59.3)	8 (66.7)
low volume surgeon	12 (44.4)	5 (41.7)	0.872
high volume surgeon	5 (55.6)	7 (58.3)
NNS no	25 (92.6)	9 (75.0)	0.129
NNS yes	2 (7.4)	3 (25.0)
n° of blood trasfused units <3	22 (81.5)	6 (50)	0.044
n° of blood trasfused units >2	5 (18.5)	6 (50)
readmission no	26 (96.3)	11 (91.7)	0.545
readmission yes	1 (3.7)	1 (8.3)
Pelvic Hematoma no	25 (92.6)	3 (25)	0.000
Pelvic Hematoma yes	2 (7.4)	9 (7.5)
Lenght of hospital stay (days)	7 (6-10)	13.5 (8.5-16.7)	0.003
